# Supplementary material for: Longitudinal maternal glycemia during pregnancy and placental epigenetic age acceleration
Source: Clin Epigenetics. 2025 Feb 7;17:19. doi: 10.1186/s13148-025-01825-z (PMC11803985; doi:10.1186/s13148-025-01825-z)
Supplement: Supplementary file 2 — Additional file 2 [file 13148_2025_1825_MOESM2_ESM.xlsx]

## Sheet: Contents
	List of Supplementary Tables
Table S1	Comparison of maternal and fetal background characteristics by glycemic traits cumulative exposure levels
Table S2	Model fit indices
Table S3	Comparison of maternal and fetal background characteristics glycemic traits trajectories

## Sheet: Table S1
Table S1: Comparison of maternal and fetal background characteristics by glycemic traits cumulative exposure levels.
Characteristics, n(%)/M(± SD)	Total (N = 301)	Glucose cumulative exposure levels					Insulin cumulative exposure levels					HBA1c cumulative exposure levels
		Low (N=101)	Medium (N=100)	High (N=100)	Group difference		Low (N=101)	Medium (N=100)	High (N=100)	Group difference		Low (N=101)	Medium (N=100)	High (N=100)	Group difference
					Statistic*	P-value				Statistic*	P-value				Statistic*	P-value
Race/Ethnic groups					4.253	0.642				7.669	0.263				9.175	0.164
Non-Hispanic White	77 (26 %)	25 (25 %)	25 (25 %)	27 (27 %)			31 (31 %)	26 (26 %)	20 (20 %)			32 (32 %)	27 (27 %)	18 (18 %)
Non-Hispanic Black	72 (24 %)	23 (23 %)	25 (25 %)	24 (24 %)			18 (18 %)	27 (27 %)	27 (27 %)			21 (21 %)	23 (23 %)	28 (28 %)
Hispanic White	102 (34 %)	40 (40 %)	34 (34 %)	28 (28 %)			39 (39 %)	31 (31 %)	32 (32 %)			34 (34 %)	37 (37 %)	31 (31 %)
Asian & Pacific Islander	50 (17 %)	13 (13 %)	16 (16 %)	21 (21 %)			13 (13 %)	16 (16 %)	21 (21 %)			14 (14 %)	13 (13 %)	23 (23 %)
Born in the US, yes	192 (64 %)	67 (66 %)	60 (60 %)	65 (65 %)	0.9688	0.616	62 (61 %)	66 (66 %)	64 (64 %)	0.466	0.792	67 (66 %)	67 (67 %)	58 (58 %)	2.181	0.336
Maternal age (years)	27.7 (± 5.26)	27.2 (± 5.62)	27.9 (± 5.13)	27.9 (± 5.04)	1.204	0.548	28.0 (± 5.50)	27.2 (± 5.43)	27.8 (± 4.86)	1.12	0.571	27.3 (± 5.29)	27.5 (± 5.28)	28.3 (± 5.23)	1.955	0.376
Educational status, greater than high school	208 (69 %)	66 (65 %)	69 (69 %)	73 (73 %)	1.379	0.502	69 (68 %)	67 (67 %)	72 (72 %)	0.6295	0.73	72 (71 %)	76 (76 %)	60 (60 %)	6.335	0.042
Employment status, employed	246 (82 %)	83 (82 %)	83 (83 %)	80 (80 %)	0.322	0.851	85 (84 %)	78 (78 %)	83 (83 %)	1.438	0.487	78 (77 %)	84 (84 %)	84 (84 %)	2.061	0.357
Health insurance ownership, private or managed care	184 (61 %)	55 (54 %)	63 (63 %)	66 (66 %)	3.039	0.219	57 (56 %)	60 (60 %)	67 (67 %)	2.441	0.295	66 (65 %)	60 (60 %)	58 (58 %)	1.222	0.543
Gestational age at delivery (weeks)	39.5 (± 1.14)	38.8 (± 1.14)	39.5 (± 0.955)	40.1 (± 0.936)	60.01	<0.001	39.3 (± 1.16)	39.5 (± 1.12)	39.7 (± 1.11)	4.767	0.092	38.9 (± 1.16)	39.6 (± 0.910)	40.0 (± 1.05)	44.81	<0.001
Placental age acceleration (PAA) (weeks)	0.00 (± 0.99)	0.05 (± 0.89)	-0.02 (± 0.92)	-0.03 (± 1.16)	0.2342	0.89	0.08 (± 0.87)	-0.06 (± 1.10)	-0.02 (± 1.01)	0.2886	0.866	0.09 (± 0.89)	0.02 (± 1.05)	-0.11 (± 1.03)	1.839	0.399
HbA1c trajectories					15.59	0.016				11.28	0.08				155.6	<0.001
Low-Increasing	25 (8 %)	9 (9 %)	9 (9 %)	7 (7 %)			10 (10 %)	10 (10 %)	5 (5 %)			24 (24 %)	1 (1 %)	0 (0 %)
Medium-Increasing	98 (33 %)	26 (26 %)	30 (30 %)	42 (42 %)			30 (30 %)	29 (29 %)	39 (39 %)			8 (8 %)	34 (34 %)	56 (56 %)
Moderate-Increasing	152 (50 %)	63 (62 %)	48 (48 %)	41 (41 %)			56 (55 %)	54 (54 %)	42 (42 %)			69 (68 %)	64 (64 %)	19 (19 %)
High-Increasing	26 (9 %)	3 (3 %)	13 (13 %)	10 (10 %)			5 (5 %)	7 (7 %)	14 (14 %)			0 (0 %)	1 (1 %)	25 (25 %)
RBS trajectories					118.6	<0.001				131.2	<0.001				12.9	0.002
Stably-Low	164 (54 %)	91 (90 %)	59 (59 %)	14 (14 %)			93 (92 %)	59 (59 %)	12 (12 %)			64 (63 %)	60 (60 %)	40 (40 %)
Dramatically-Increasing	137 (46 %)	10 (10 %)	41 (41 %)	86 (86 %)			8 (8 %)	41 (41 %)	88 (88 %)			37 (37 %)	40 (40 %)	60 (60 %)
Insulin trajectories					57.94	<0.001				114.1	<0.001				13.22	0.001
Low-Increasing	133 (44 %)	72 (71 %)	43 (43 %)	18 (18 %)			86 (85 %)	35 (35 %)	12 (12 %)			57 (56 %)	45 (45 %)	31 (31 %)
High-Increasing	168 (56 %)	29 (29 %)	57 (57 %)	82 (82 %)			15 (15 %)	65 (65 %)	88 (88 %)			44 (44 %)	55 (55 %)	69 (69 %)
Glucose cummulative exposure levels										132.1	<0.001				60.25	<0.001
Low							65 (64 %)	33 (33 %)	3 (3 %)			58 (57 %)	35 (35 %)	8 (8 %)
Medium							33 (33 %)	41 (41 %)	26 (26 %)			29 (29 %)	29 (29 %)	42 (42 %)
High							3 (3 %)	26 (26 %)	71 (71 %)			14 (14 %)	36 (36 %)	50 (50 %)
HbA1c cummulative exposure levels					60.25	<0.001				15.94	0.003
Low	101 (34 %)	58 (57 %)	29 (29 %)	14 (14 %)			41 (41 %)	38 (38 %)	22 (22 %)
Medium	100 (33 %)	35 (35 %)	29 (29 %)	36 (36 %)			38 (38 %)	30 (30 %)	32 (32 %)
High	100 (33 %)	8 (8 %)	42 (42 %)	50 (50 %)			22 (22 %)	32 (32 %)	46 (46 %)
Insulin cummulative exposure levels					132.1	<0.001									15.94	0.003
Low	101 (34 %)	65 (64 %)	33 (33 %)	3 (3 %)								41 (41 %)	38 (38 %)	22 (22 %)
Medium	100 (33 %)	33 (33 %)	41 (41 %)	26 (26 %)								38 (38 %)	30 (30 %)	32 (32 %)
High	100 (33 %)	3 (3 %)	26 (26 %)	71 (71 %)								22 (22 %)	32 (32 %)	46 (46 %)
Fetal sex, female	149 (50 %)	53 (52 %)	48 (48 %)	48 (48 %)	0.5377	0.764	57 (56 %)	49 (49 %)	43 (43 %)	3.644	0.162	52 (51 %)	47 (47 %)	50 (50 %)	0.4193	0.811
*To compare group difference, ANOVA or Kruskal–Wallis test was applied for continuous variables and chi-squared or Fisher's exact test was applied for categorical variables.

## Sheet: Table S2
Table S2: Model fit indices.
Models	No.Groups	BIC	BICn	AIC	ll	Minimum no. of individuals per group	Decision (H0)
HbA1c (%)
1	1	-424.03	-418.76	-404.27	-396.27	301
2	2	-251.21	-240.66	-211.7	-195.7	99	Accept
3	3	-163.81	-147.99	-104.54	-80.54	44	Accept
4	4	-127.82	-106.72	-48.79	-16.79	23	Accept
5	5	-116.96	-90.58	-18.18	21.82	14	Reject
6	6	-139.67	-108.02	-21.13	26.87	7	Reject
Glucose (Log2, mg/dL)
1	1	-96.46	-91.11	-76.31	-68.31	301
2	2	-62.55	-51.85	-22.24	-6.24	120	Accept
3	3	-74.38	-58.33	-13.93	10.07	5	Reject
Insulin (Log2, pmol/L)
1	1	-2071.47	-2066.17	-2051.37	-2043.37	301
2	2	-2042.45	-2031.85	-2002.25	-1986.25	132	Accept
3	3	-2057.12	-2043.2	-2004.35	-1983.35	27	Reject
							\

## Sheet: Table S3
Table S3: Comparison of maternal and fetal background characteristics glycemic traits trajectories.
Characteristics, n(%)/M(± SD)	Total (N = 301)	Glucose trajectories				Insulin trajectories				HBA1c trajectories
		Stably-Low (N=164)	Dramatically-Increasing (N=137)	Group difference		Stably-Low (N=164)	Dramatically-Increasing (N=137)	Group difference		Low-Increasing (N=25)	Medium-Increasing (N=98)	Moderate-Increasing (N=152)	High-Increasing (N=26)	Group difference
				Statistic*	P-value			Statistic*	P-value					Statistic*	P-value
Race/Ethnic groups				8.912	0.03			8.632	0.035					12.7	0.174
Non-Hispanic White	77 (26 %)	39 (24 %)	38 (28 %)			44 (33 %)	33 (20 %)			7 (28 %)	20 (20 %)	45 (30 %)	5 (19 %)
Non-Hispanic Black	72 (24 %)	43 (26 %)	29 (21 %)			25 (19 %)	47 (28 %)			7 (28 %)	25 (26 %)	33 (22 %)	7 (27 %)
Hispanic White	102 (34 %)	63 (38 %)	39 (28 %)			45 (34 %)	57 (34 %)			9 (36 %)	34 (35 %)	54 (36 %)	5 (19 %)
Asian & Pacific Islander	50 (17 %)	19 (12 %)	31 (23 %)			19 (14 %)	31 (18 %)			2 (8 %)	19 (19 %)	20 (13 %)	9 (35 %)
Born in the US, yes	192 (64 %)	104 (63 %)	88 (64 %)	0.0007184	0.979	89 (67 %)	103 (61 %)	0.7824	0.376	15 (60 %)	61 (62 %)	100 (66 %)	16 (62 %)	0.5769	0.902
Maternal age (years)	27.7 (± 5.26)	26.5 (± 5.41)	29.1 (± 4.74)	8082	<0.001	27.5 (± 5.19)	27.8 (± 5.34)	10928	0.746	27.2 (± 4.94)	29.1 (± 5.14)	26.8 (± 5.35)	27.9 (± 4.58)	10.6	0.014
Educational status, greater than high school	208 (69 %)	105 (64 %)	103 (75 %)	3.846	0.05	93 (70 %)	115 (68 %)	0.02219	0.882	18 (72 %)	66 (67 %)	107 (70 %)	17 (65 %)	0.527	0.913
Employment status, employed	246 (82 %)	129 (79 %)	117 (85 %)	1.844	0.175	110 (83 %)	136 (81 %)	0.05807	0.81	21 (84 %)	85 (87 %)	118 (78 %)	22 (85 %)	3.585	0.335
Health insurance ownership, private or managed care	184 (61 %)	86 (52 %)	98 (72 %)	10.66	0.001	77 (58 %)	107 (64 %)	0.8197	0.365	17 (68 %)	62 (63 %)	90 (59 %)	15 (58 %)	1.05	0.789
Gestational age at delivery (weeks)	39.5 (± 1.14)	39.6 (± 1.09)	39.4 (± 1.20)	12278	0.165	39.4 (± 1.21)	39.5 (± 1.07)	10359	0.278	39.8 (± 1.19)	39.4 (± 1.14)	39.6 (± 1.10)	39.1 (± 1.20)	6.956	0.073
Pre-pregnancy body mass index	24.54 (± 4.67)					23.38 (± 3.80)	25.46 (± 5.08)	7922	<0.001	24.73 (± 3.89)	24.82 (± 4.77)	23.82 (± 4.18)	27.61 (± 6.39)	12.27	0.007
Gravidity	2.32 (± 1.42)									2.80 (± 1.76)	2.46 (± 1.35)	2.13 (± 1.36)	2.46 (± 1.61)	8.07	0.045
Placental age acceleration (PAA) (weeks)	0.00 (± 0.99)	0.05 (± 0.97)	-0.06' (± 1.02)	11874	0.395	0.03 (± 0.93)	-0.02 (± 1.05)	11305	0.86	0.06 (± 0.83)	-0.002 (± 0.89)	0.04 (± 1.03)	-0.28 (± 1.26)	1.111	0.774
Glucose trajectories								62.92	<0.001
Stably-Low						107 (80 %)	57 (34 %)			16 (64 %)	40 (41 %)	102 (67 %)	6 (23 %)	28.4	<0.001
Dramatically-Increasing						26 (20 %)	111 (66 %)			9 (36 %)	58 (59 %)	50 (33 %)	20 (77 %)
HbA1c trajectories				28.4	<0.001			13.89	0.003
Low-Increasing	25 (8 %)	16 (10 %)	9 (7 %)			15 (11 %)	10 (6 %)
Medium-Increasing	98 (33 %)	40 (24 %)	58 (42 %)			36 (27 %)	62 (37 %)
Moderate-Increasing	152 (50 %)	102 (62 %)	50 (36 %)			77 (58 %)	75 (45 %)
High-Increasing	26 (9 %)	6 (4 %)	20 (15 %)			5 (4 %)	21 (12 %)
Insulin trajectories				62.92	<0.001
Low-Increasing	133 (44 %)	107 (65 %)	26 (19 %)							15 (60 %)	36 (37 %)	77 (51 %)	5 (19 %)	13.89	0.003
High-Increasing	168 (56 %)	57 (35 %)	111 (81 %)							10 (40 %)	62 (63 %)	75 (49 %)	21 (81 %)
Cummulative HbA1c exposure levels				12.9	0.002			13.22	0.001					155.6	<0.001
Low	101 (34 %)	64 (39 %)	37 (27 %)			57 (43 %)	44 (26 %)			24 (96 %)	8 (8 %)	69 (45 %)	0 (0 %)
Medium	100 (33 %)	60 (37 %)	40 (29 %)			45 (34 %)	55 (33 %)			1 (4 %)	34 (35 %)	64 (42 %)	1 (4 %)
High	100 (33 %)	40 (24 %)	60 (44 %)			31 (23 %)	69 (41 %)			0 (0 %)	56 (57 %)	19 (12 %)	25 (96 %)
Cummulative RBS exposure levels				118.6	<0.001			57.94	<0.001					15.59	0.016
Low	101 (34 %)	91 (55 %)	10 (7 %)			72 (54 %)	29 (17 %)			9 (36 %)	26 (27 %)	63 (41 %)	3 (12 %)
Medium	100 (33 %)	59 (36 %)	41 (30 %)			43 (32 %)	57 (34 %)			9 (36 %)	30 (31 %)	48 (32 %)	13 (50 %)
High	100 (33 %)	14 (9 %)	86 (63 %)			18 (14 %)	82 (49 %)			7 (28 %)	42 (43 %)	41 (27 %)	10 (38 %)
Cummulative insulin exposure levels				131.2	<0.001			114.1	<0.001					11.28	0.08
Low	101 (34 %)	93 (57 %)	8 (6 %)			86 (65 %)	15 (9 %)			10 (40 %)	30 (31 %)	56 (37 %)	5 (19 %)
Medium	100 (33 %)	59 (36 %)	41 (30 %)			35 (26 %)	65 (39 %)			10 (40 %)	29 (30 %)	54 (36 %)	7 (27 %)
High	100 (33 %)	12 (7 %)	88 (64 %)			12 (9 %)	88 (52 %)			5 (20 %)	39 (40 %)	42 (28 %)	14 (54 %)
Fetal sex, female	149 (50 %)	87 (53 %)	62 (45 %)	1.515	0.218	72 (54 %)	77 (46 %)	1.728	0.189	14 (56 %)	42 (43 %)	83 (55 %)	10 (38 %)	5.005	0.171
*To compare group difference, ANOVA or Kruskal–Wallis test was applied for continuous variables and chi-squared or Fisher's exact test was applied for categorical variables.
